# Supplementary material for: YidC from Escherichia coli Forms an Ion-Conducting Pore upon Activation by Ribosomes
Source: Biomolecules. 2023 Dec 11;13(12):1774. doi: 10.3390/biom13121774 (PMC10741985; doi:10.3390/biom13121774)
Supplement: Supplementary file 1 [file biomolecules-13-01774-s001.zip]

Archive with 2 entries (2 files):
- biomolecules-2729583-supplementary.pdf
- YidC_AlphaFold_predicted_dimer_fold.pdb
